# Supplementary material for: Nucleolin Regulates the Expression of Kaposi’s Sarcoma-Associated Herpesvirus’ Latency-Associated Nuclear Antigen through G-Quadruplexes in the mRNA
Source: Viruses. 2023 Dec 15;15(12):2438. doi: 10.3390/v15122438 (PMC10747643; doi:10.3390/v15122438)
Supplement: Supplementary file 1 [file viruses-15-02438-s001.zip]

Archive with 1 entries (1 files):
- viruses-2712197-supplementary.pdf
